# Supplementary material for: From Neuroadaptation to Neuroprogression: Rethinking Chronic Cocaine Exposure Through a Model of Cocaine-Related Cerebropathy
Source: J Clin Med. 2026 Mar 14;15(6):2222. doi: 10.3390/jcm15062222 (PMC13026448; doi:10.3390/jcm15062222)
Supplement: Supplementary file 1 [file jcm-15-02222-s001.zip]

Archive with 1 entries (1 files):
- jcm-4181822-supplementary.pdf
